# Supplementary material for: The Effects of Crude Oil and Dispersant on the Larval Sponge Holobiont
Source: mSystems. 2019 Dec 10;4(6):e00743-19. doi: 10.1128/mSystems.00743-19 (PMC6906743; doi:10.1128/mSystems.00743-19)
Supplement: Data Set S1 [file mSystems.00743-19-sd001.xlsx]

## Sheet: 2 h
	disp-2h-0.4-1	disp-2h-0.4-2	disp-2h-0.4-3	disp-2h-0.8-1	disp-2h-0.8-2bis	disp-2h-0.8-3	disp-2h-1.6-1	disp-2h-1.6-2	disp-2h-1.6-3	oil-2h-1.6-1	oil-2h-1.6-2	oil-2h-1.6-3	oil-2h-25-1	oil-2h-25-2	oil-2h-25-3	oil-2h-100-1	oil-2h-100-2	oil-2h-100-3	O+D-2h-0-1	O+D-2h-0-4	O+D-2h-0-5	O+D-2h-1.6-1	O+D-2h-1.6-2	O+D-2h-1.6-3	O+D-2h-25-2	O+D-2h-25-4	O+D-2h-25-5	O+D-2h-50-1	O+D-2h-50-2	O+D-2h-50-6
Actin	1.66855	1.34814	1.39751	1.34887	1.43093	1.53435	1.24156	1.64034	1.8092	1.42603	1.35329	1.45018	1.44828	1.49417	1.3091	1.48109	1.43594	1.30491	1.42241	1.32298	1.35465	1.31846	1.2878	1.33689	1.37333	1.23186	1.5026	1.46898	1.54046	1.49495
A_tubulin	0.0361145	0.0590614	0.0984561	0.0576618	0.0375008	0.0749138	0.14287	0.0559796	0.0209196	0.06191	0.0518361	0.0310382	0.0577115	0.0808585	0.0570609	0.0725175	0.0105682	0.0167146	0.0551887	0.0913356	0.0561652	0.0455166	0.0557543	0.0447629	0.0609747	0.028612	0.0730404	0.0718542	0.139632	0.0380333
Actin related protein 2/3 complex subunit 4	0.501695	0.56393	0.521668	0.503201	0.468255	0.527242	0.493635	0.598068	0.623258	0.533554	0.522972	0.538837	0.499354	0.57506	0.591326	0.6096	0.493924	0.490781	0.411441	0.549764	0.507239	0.502585	0.456306	0.440214	0.467484	0.425672	0.621404	0.526923	0.58146	0.53053
Apoptosis linked gene 2	0.105786	0.145417	0.142207	0.140608	0.18405	0.175882	0.141744	0.0955477	0.169455	0.16584	0.203766	0.171234	0.186858	0.190241	0.237697	0.221376	0.184741	0.184676	0.131535	0.157957	0.136286	0.171096	0.156203	0.147933	0.186233	0.101101	0.155502	0.178258	0.191208	0.16333
B_thymosin	0.106051	0.111506	0.0946518	0.0883139	0.155012	0.115088	0.10263	0.128314	0.140906	0.0995463	0.12372	0.11903	0.105848	0.137257	0.132733	0.112964	0.0850559	0.0880219	0.0933388	0.103197	0.0765839	0.1569	0.14041	0.144872	0.0949371	0.112684	0.156717	0.126351	0.137823	0.182655
B_tubulin	0.408031	0.479157	0.440546	0.502057	0.473306	0.542968	0.573093	0.499657	0.437824	0.495411	0.487597	0.456607	0.55127	0.621312	0.539693	0.450594	0.365925	0.437637	0.435585	0.632767	0.484372	0.489369	0.483454	0.468349	0.456713	0.501004	0.517035	0.553833	0.569586	0.525908
Calmodulin	0.173869	0.186196	0.210417	0.163744	0.233466	0.227942	0.200277	0.118941	0.136125	0.202948	0.245414	0.27682	0.237246	0.330423	0.293047	0.29717	0.307758	0.265156	0.20507	0.252656	0.199316	0.257285	0.294656	0.275891	0.192614	0.198034	0.269139	0.241699	0.276573	0.21253
Cyclophilin	0.750853	0.966149	0.996894	0.894717	0.982487	1.07205	0.993811	1.38467	1.40464	0.859011	0.838187	0.797283	0.767163	0.776095	0.791878	0.893128	0.65907	0.687137	0.848953	0.843375	0.838911	0.83236	0.839055	0.831501	0.966366	0.784281	0.839884	0.867387	0.922741	0.955061
Ferritin	0.803123	0.567959	0.619165	0.528352	0.550687	0.56134	0.681127	1.16523	1.20038	0.553237	0.531331	0.474675	0.53502	0.581973	0.569053	0.75605	0.945303	0.770175	0.432809	0.585747	0.485135	0.499622	0.566323	0.551881	0.883529	0.729176	0.691111	1.19462	1.04577	0.983302
Gelsolin	0.339492	0.326538	0.347538	0.315191	0.370498	0.418143	0.362149	0.802203	0.790758	0.361318	0.428431	0.337597	0.375303	0.399952	0.403447	0.484779	0.396429	0.425993	0.418626	0.439335	0.359406	0.428918	0.413476	0.429824	0.414491	0.365977	0.398538	0.55499	0.632065	0.449224
Glutathione S_transferase	0.0262764	0.0273138	0.0140384	0.0399304	0.0332828	0.0433946	0.0250504	0.0229093	0.025613	0.0424406	0.0444776	0.0332914	0.0415383	0.0686331	0.0595901	0.0205547	0.0156687	0.00612235	0.0212511	0.0502676	0.0361438	0.0272978	0.0299712	0.0367288	0.0172914	0.0281219	0.0376655	0.027705	0.0348205	0.0368022
HSP70	0.301212	0.190059	0.253623	0.118433	0.248791	0.179778	0.365328	0.699703	0.79215	0.132783	0.167956	0.157475	0.172955	0.152192	0.2683	0.201	0.15839	0.176889	0.178738	0.174582	0.13729	0.121205	0.141015	0.0802165	0.357118	0.298681	0.319608	0.626859	0.70836	0.391209
HSP90	0.686901	0.696473	0.628888	0.666397	0.762049	0.712385	0.655614	0.651421	0.618576	0.873735	0.794246	0.900248	0.827708	0.985198	0.858137	0.853062	0.868796	0.823763	0.774003	1.04239	0.930879	1.06013	1.09685	1.11823	0.913236	0.994926	1.08223	0.910931	0.89682	0.837249
Polyubiquitin	0.325096	0.378561	0.442564	0.337727	0.380476	0.458397	0.541858	1.0437	1.08253	0.343152	0.413442	0.36107	0.457703	0.454803	0.466513	0.512445	0.491499	0.470405	0.428995	0.392537	0.35564	0.332399	0.359375	0.334224	0.520607	0.400014	0.44342	0.62753	0.702764	0.496004
Profilin	0.192497	0.280839	0.36385	0.305899	0.356915	0.348312	0.403903	0.592133	0.596212	0.337094	0.345921	0.302855	0.359191	0.392763	0.361461	0.350502	0.276656	0.365272	0.329572	0.447692	0.295071	0.336248	0.281551	0.28124	0.367543	0.219022	0.31718	0.404127	0.460129	0.36353
Prolidase	0.00476845	0.0166621	0.0196587	0.0170461	0.0173953	0.0199319	0.0105151	0.0138036	0.00786841	0.0111038	0.0167482	0.0174105	0.0143379	0.0232891	0.0222845	0.0148944	0.0124105	0.00778142	0.0191787	0.0217869	0.018029	0.0179406	0.0172319	0.0169118	0.0102049	0.015403	0.0175819	0.022397	0.0140567	0.0200986
Radial spoke protein	0.282601	0.328802	0.279357	0.257223	0.260577	0.281201	0.269527	0.268059	0.198084	0.250377	0.283297	0.293487	0.295175	0.274641	0.304707	0.218004	0.173979	0.185405	0.289354	0.330633	0.330745	0.391427	0.373194	0.341848	0.272742	0.368501	0.387023	0.289613	0.299317	0.292731
Ribosomal protein S9	0.47803	0.700799	0.734427	0.579427	0.711783	0.726749	0.667737	0.718924	0.801049	0.686032	0.649774	0.683093	0.631846	0.742655	0.680243	0.686781	0.840128	0.710297	0.607272	0.729582	0.660738	0.692652	0.657651	0.64524	0.618096	0.55805	0.698795	0.678148	0.677898	0.599654
Thioredoxin	0.0473666	0.0544111	0.0821993	0.0608727	0.0729862	0.0597848	0.0777415	0.0215574	0.0272543	0.0388755	0.0480952	0.0362143	0.0641888	0.075934	0.0797482	0.0956452	0.0589831	0.0753069	0.0489328	0.0585162	0.050985	0.0687733	0.0505036	0.0442691	0.0417505	0.0324157	0.0520852	0.0711723	0.0716109	0.0716883
Ubiquitin conjugating enzyme	0.0755067	0.0811008	0.121265	0.0943853	0.0838177	0.12426	0.123422	0.26755	0.27105	0.074176	0.113732	0.0772098	0.105413	0.100687	0.0987022	0.114212	0.0696213	0.073421	0.132527	0.131468	0.12717	0.133002	0.139025	0.126166	0.145321	0.0915787	0.111952	0.172588	0.208589	0.13905
Villin	0.168656	0.317433	0.208696	0.216558	0.258026	0.306741	0.183576	0.372241	0.400064	0.316768	0.356989	0.325689	0.307833	0.388979	0.390508	0.314749	0.258419	0.24901	0.272901	0.324298	0.343199	0.264353	0.257201	0.252867	0.240077	0.19431	0.295564	0.32176	0.439315	0.37419
YWHAQ	0.96848	0.783346	0.840659	0.852447	0.883547	0.997249	0.914836	0.665215	0.887217	1.03273	0.861787	0.814576	0.954119	1.10477	0.973985	0.81389	0.68169	0.797017	0.852679	0.933036	0.80885	0.84008	0.828512	0.818991	0.565668	0.785285	0.842103	0.901917	0.883886	0.740746
Treatment	Dispersant 0.4	Dispersant 0.4	Dispersant 0.4	Dispersant 0.8	Dispersant 0.8	Dispersant 0.8	Dispersant 1.6	Dispersant 1.6	Dispersant 1.6	WAF 1.6	WAF 1.6	WAF 1.6	WAF 25	WAF 25	WAF 25	WAF 100	WAF 100	WAF 100	Control	Control	Control	CWAF 1.6	CWAF 1.6	CWAF 1.6	CWAF 25	CWAF 25	CWAF 25	CWAF 50	CWAF 50	CWAF 50

## Sheet: 24 h
	oil-24h-1.6-4	oil-24h-1.6-5	oil-24h-1.6-6	oil-24h-25-4	oil-24h-25-5bis	oil-24h-25-3	oil-24h-100-1	oil-24h-100-2	oil-24h-100-5	O+D-24h-0-1	O+D-24h-0-2	O+D-24h-0-4	O+D-24h-1.6-1	O+D-24h-1.6-2	O+D-24h-1.6-3	O+D-24h-25-1	O+D-24h-25-2	O+D-24h-25-3
Actin	1.36304	1.41819	2.19247	1.36715	1.85898	2.23724	1.85522	1.90037	1.9876	1.57322	1.69527	1.54718	1.79031	1.53357	1.69172	1.68483	2.03867	2.07139
A_tubulin	0.0377511	0.0413534	0.0785153	0.068583	0.099628	0.0899387	0.0695346	0.0668542	0.0395364	0.0890526	0.0272237	0.0858731	0.0571808	0.0296218	0.0387202	0.0923515	0.0727179	0.0957045
Actin related protein 2/3 complex subunit 4	0.643694	0.555073	0.824125	0.735753	0.655147	0.641447	0.655826	0.490989	0.636685	0.425811	0.410107	0.427681	0.371182	0.432711	0.418008	0.628648	0.70711	0.70099
Apoptosis linked gene 2	0.176207	0.217262	0.248066	0.202143	0.20019	0.332686	0.24909	0.221866	0.288965	0.235256	0.252031	0.233855	0.182437	0.195128	0.196373	0.225493	0.258364	0.267064
B_thymosin	0.0859631	0.118406	0.0676545	0.130197	0.119857	0.175433	0.120814	0.0819917	0.18163	0.134865	0.147418	0.111239	0.159615	0.132357	0.131923	0.171019	0.162982	0.194515
B_tubulin	0.610771	0.501715	0.683841	0.64555	0.602167	0.80996	0.719947	0.638137	0.50868	0.533974	0.536146	0.480937	0.75986	0.611941	0.61922	0.723486	0.762761	0.832038
Calmodulin	0.213773	0.253233	0.241765	0.261305	0.28194	0.371894	0.254194	0.320232	0.445746	0.307808	0.323372	0.217801	0.299659	0.307242	0.290425	0.376179	0.350291	0.351503
Cyclophilin	1.15619	1.11289	1.23403	1.26013	1.28361	1.45598	1.33137	1.09035	1.3766	1.18577	1.1321	1.37631	1.31963	1.19325	1.02709	1.28832	1.39838	1.52383
Ferritin	0.576213	0.439359	0.536261	0.689195	0.893537	1.03006	0.745687	0.704348	0.699421	0.602754	0.579197	0.685271	0.728685	0.726802	0.669143	1.33226	1.3357	1.35727
Gelsolin	0.290792	0.200483	0.296817	0.246396	0.287993	0.346199	0.29639	0.23561	0.346345	0.295028	0.259979	0.285817	0.228876	0.254753	0.251447	0.374098	0.372853	0.440135
Glutathione S_transferase	0.0504713	0.043539	0.043539	0.0665825	0.0421242	0.0568834	0.0390324	0.0393793	0.0712574	0.0309306	0.0344239	0.0255744	0.0200955	0.0389755	0.0335836	0.0624146	0.102682	0.0924763
HSP70	0.572189	0.633257	0.381717	1.54377	1.98915	2.13784	1.90974	2.09578	1.41128	0.363671	0.458428	0.368415	0.539013	0.537995	0.69081	2.30283	2.74526	2.58931
HSP90	0.670791	0.635113	0.971704	0.914486	1.28618	1.29049	1.03532	1.18612	1.31564	1.03421	1.09818	0.750558	1.13257	1.02876	1.20957	1.30909	1.62513	1.59053
Polyubiquitin	0.423611	0.399123	0.343247	0.541644	0.533132	0.763161	0.644687	0.548016	0.52777	0.498743	0.390912	0.46157	0.403364	0.397594	0.468176	1.17859	1.22631	1.13113
Profilin	0.355094	0.38227	0.316716	0.410124	0.510955	0.531406	0.370135	0.317339	0.479542	0.28771	0.251817	0.338703	0.26716	0.299969	0.353768	0.722344	0.562305	0.607515
Prolidase	0.0236857	0.0220886	0.0182402	0.0332227	0.0246852	0.0493857	0.0285764	0.065438	0.0681812	0.0299797	0.0241969	0.0177987	0.020856	0.0271732	0.0297552	0.0455028	0.0465964	0.0359992
Radial spoke protein	0.503069	0.468863	0.324344	0.494997	0.54919	0.510505	0.461756	0.442781	0.490476	0.537771	0.44132	0.328221	0.421231	0.493422	0.466843	0.515406	0.551108	0.48087
Ribosomal protein S9	0.724101	0.744424	0.921958	0.785866	0.990162	0.942679	0.692726	0.76318	0.825595	0.724393	0.711822	0.674574	0.784124	0.757101	0.692039	0.872864	0.948516	0.947043
Thioredoxin	0.0615402	0.0711337	0.109773	0.0497828	0.0757829	0.077826	0.082304	0.0503261	0.0819804	0.0704024	0.0538878	0.0611865	0.0300129	0.0403636	0.0486806	0.0750291	0.0541383	0.0875256
Ubiquitin conjugating enzyme	0.0915289	0.0583803	0.0507409	0.0659833	0.0845776	0.147798	0.14049	0.0954813	0.123994	0.128224	0.0979003	0.112361	0.0767653	0.0779194	0.09941	0.155944	0.136165	0.182072
Villin	0.374539	0.393042	0.418198	0.525279	0.475576	0.614262	0.461984	0.441723	0.552315	0.420516	0.425612	0.360561	0.3231	0.408149	0.403657	0.42625	0.483601	0.49419
YWHAQ	0.655248	0.857044	0.824456	0.716067	0.843694	0.784442	0.793521	0.727603	0.801103	0.841163	0.855264	0.683404	0.892629	0.801135	0.947312	0.945917	0.818619	0.893063
Treatment	WAF 1.6	WAF 1.6	WAF 1.6	WAF 25	WAF 25	WAF 25	WAF 100	WAF 100	WAF 100	Control	Control	Control	CWAF 1.6	CWAF 1.6	CWAF 1.6	CWAF 25	CWAF 25	CWAF 25
